# Supplementary material for: A Facile Glycerol-Assisted Synthesis of Low-Cu2+-Doped CoFe2O4 for Electrochemical Sensing of Acetaminophen
Source: Biosensors (Basel). 2023 Nov 23;13(12):997. doi: 10.3390/bios13120997 (PMC10741980; doi:10.3390/bios13120997)
Supplement: Supplementary file 1 [file biosensors-13-00997-s001.zip]

Archive with 1 entries (1 files):
- biosensors-2658556-supplementary.pdf
